# Supplementary material for: H2O2 Induces Calcium and ERMES Complex-Dependent Mitochondrial Constriction and Division as Well as Mitochondrial Outer Membrane Remodeling in Aspergillus nidulans
Source: J Fungi (Basel). 2022 Aug 9;8(8):829. doi: 10.3390/jof8080829 (PMC9410301; doi:10.3390/jof8080829)
Supplement: Supplementary file 1 [file jof-08-00829-s001.zip]

Archive with 1 entries (1 files):
- jof-1822488-supplementary.pdf
